# Supplementary material for: Genomic divergence during feralization reveals both conserved and distinct mechanisms of parallel weediness evolution
Source: Commun Biol. 2021 Aug 10;4:952. doi: 10.1038/s42003-021-02484-5 (PMC8355325; doi:10.1038/s42003-021-02484-5)
Supplement: Supplementary file 4 — Supplementary Data 1 [file 42003_2021_2484_MOESM4_ESM.xlsx]

## Sheet: Table_S1
Supplementary Data 1. The list of weedy and cultivated rice strains used in this study.
Strain Name	BioSample	Locations	Type	Genome coverage	Group	cpDNA haplotype	Morphotype
						chrC: 26653 SNP	Hull Color	Apiculus Color
Japanese weedy rice
JP_1165	SAMD00206441	Yamagata	weed	22.7727	BH	Haplotype 2	Black Hull (BH)	red
JP_673	SAMD00206451	Fukushima	weed	18.3275	BH	-	BH	red
JP_704	SAMD00206456	Fukushima	weed	20.1962	BH	-	BH	red
JP_1159	SAMD00206469	Fukushima	weed	16.9389	BH	Haplotype 2	BH	red
JP_1167	SAMD00206446	Fukushima	weed	20.3366	BH	Haplotype 2	BH	red
JP_1168	SAMD00206426	Fukushima	weed	20.4911	BH	Haplotype 2	BH	red
JP_1169	SAMD00206442	Fukushima	weed	19.1119	BH	Haplotype 2	BH	red
JP_100	SAMD00206457	Tochigi	weed	17.413	BH	Haplotype 2	BH	red
JP_546	SAMD00206461	Tochigi	weed	17.4641	BH	Haplotype 2	BH	red
JP_547	SAMD00206470	Tochigi	weed	17.83	BH	Haplotype 2	BH	red
JP_558	SAMD00206472	Ibaraki	weed	18.6744	BH	Haplotype 2	BH	red
JP_559	SAMD00206463	Ibaraki	weed	20.1314	BH	Haplotype 2	BH	red
JP_1176	SAMD00206430	Chiba	weed	16.8359	BH	Haplotype 2	BH	red
JP_1177	SAMD00206427	Nagano	weed	20.2601	BH	Haplotype 2	BH	red
JP_1180	SAMD00206436	Nagano	weed	21.7461	BH	Haplotype 2	BH	red
JP_AC90	SAMD00260749	Nagano	weed	22.1049	BH	Haplotype 2	BH	red
JP_1062	SAMD00206467	Mie	weed	20.014	BH	Haplotype 2	BH	red
JP_1182	SAMD00206432	Mie	weed	20.8361	BH	Haplotype 2	BH	red
JP_1183	SAMD00206439	Mie	weed	18.5174	BH	Haplotype 2	BH	red
JP_1092	SAMD00206445	Shiga	weed	24.3273	BH	-	BH	red
JP_1184	SAMD00206434	Shiga	weed	19.735	BH	Haplotype 2	BH	red
JP_1185	SAMD00206428	Shiga	weed	22.2607	BH	Haplotype 2	BH	red
JP_1186	SAMD00206440	Yamaguchi	weed	20.6273	BH	Haplotype 2	BH	red
JP_1187	SAMD00206435	Miyazaki	weed	21.8419	BH	Haplotype 2	BH	red
JP_1188	SAMD00206448	Miyazaki	weed	21.2054	BH	Haplotype 2	BH	red
JP_595	SAMD00206452	Yamagata	weed	22.6025	SH2_TEJ	Haplotype 1	Straw Hull (SH)	colorless
JP_596	SAMD00206462	Yamagata	weed	23.8404	SH2_TEJ	Haplotype 1	SH	colorless
JP_635	SAMD00206443	Yamagata	weed	24.5712	SH2_TEJ	Haplotype 1	SH	colorless
JP_1157	SAMD00206458	Yamagata	weed	20.0869	SH2_TEJ	Haplotype 1	SH	colorless
JP_1158	SAMD00206455	Yamagata	weed	17.6068	SH2_TEJ	Haplotype 1	SH	colorless
JP_1166	SAMD00206423	Yamagata	weed	18.874	SH2_TEJ	Haplotype 1	SH	colorless
JP_1170	SAMD00206437	Fukushima	weed	20.2448	SH2_TEJ	Haplotype 1	SH	colorless
JP_750	SAMD00206468	Nagano	weed	19.313	SH1_TEJ	Haplotype 1	SH	red
JP_962	SAMD00206471	Nagano	weed	23.2798	SH1_TEJ	Haplotype 1	SH	red
JP_1162	SAMD00206453	Nagano	weed	20.0099	SH2_TEJ	Haplotype 1	SH	colorless
JP_1178	SAMD00206424	Nagano	weed	18.3838	SH2_TEJ	Haplotype 1	SH	colorless
JP_1179	SAMD00206425	Nagano	weed	20.2053	SH1_TEJ	Haplotype 1	SH	red
JP_1181	SAMD00206444	Nagano	weed	21.8823	SH1_TEJ	Haplotype 1	SH	red
JP_AC112	SAMD00260750	Nagano	weed	23.8841	SH1_TEJ	Haplotype 1	SH	red
JP_1164	SAMD00206460	Yamanashi	weed	23.2362	SH1_TEJ	Haplotype 1	SH	red
JP_543	SAMD00206473	Tochigi	weed	20.5207	SH_TRJ	Haplotype 1	SH	colorless
JP_551	SAMD00206464	Ibaraki	weed	20.1673	SH_TRJ	Haplotype 2	SH	colorless
JP_554	SAMD00206454	Ibaraki	weed	19.1345	SH_TRJ	-	SH	Not available
JP_557	SAMD00206459	Ibaraki	weed	20.9683	SH_TRJ	Haplotype 2	SH	Not available
JP_1119	SAMD00206449	Ibaraki	weed	19.7573	SH_TRJ	-	SH	colorless
JP_1121	SAMD00206450	Ibaraki	weed	19.0146	SH_TRJ	-	SH	colorless
JP_1171	SAMD00206431	Ibaraki	weed	21.406	SH_TRJ	Haplotype 2	SH	red
JP_1172	SAMD00206429	Ibaraki	weed	22.1263	SH_TRJ	Haplotype 2	SH	colorless
JP_1173	SAMD00206447	Ibaraki	weed	19.4524	SH_TRJ	-	SH	colorless
JP_1174	SAMD00206433	Ibaraki	weed	15.8669	SH_TRJ	Haplotype 2	SH	colorless
Amenomiya	SAMD00260751	Japan	weed	20.3811	1970s_W	Haplotype 1	-	-
Asahi	SAMD00260752	Japan	weed	21.6168	1970s_W	Haplotype 1	-	-
Serida	SAMD00260753	Japan	weed	30.9503	1970s_W	Haplotype 2	-	-
Shinonoi	SAMD00260754	Japan	weed	24.6761	1970s_W	Haplotype 2	-	-
Yashiro	SAMD00260755	Japan	weed	26.238	1970s_W	Haplotype 1	-	-
Japanese landrace
25	SAMD00260756	Japan	landrace	25.9736	landrace_TEJ	Haplotype 2	-	-
Akaine1	SAMD00260757	Japan	landrace	24.4517	landrace_TEJ	Haplotype 2	-	-
Akamochi_Fukushima	SAMD00260758	Japan	landrace	25.4914	landrace_TEJ	Haplotype 2	-	-
Akamochi_Mie	SAMD00260759	Japan	landrace	19.7041	landrace_TEJ	Haplotype 2	-	-
Akamochi_Z31	SAMD00260760	Japan	landrace	33.4653	landrace_TEJ	Haplotype 1	-	-
Akamoro	SAMD00260761	Japan	landrace	23.2243	landrace_TEJ	Haplotype 1	-	-
Akaunchiku	SAMD00260762	Japan	landrace	26.427	landrace_TEJ	Haplotype 1	-	-
Akawase	SAMD00260763	Japan	landrace	30.7846	landrace_TEJ	Haplotype 1	-	-
Bankobore_LO1317	SAMD00260774	Japan	landrace	26.8112	landrace_TEJ	Haplotype 1	-	-
Choboaikoku	SAMD00260765	Japan	landrace	24.1143	landrace_TEJ	Haplotype 1	-	-
Col_Fukui	SAMD00260766	Japan	landrace	22.9027	landrace_TEJ	Haplotype 4	-	-
Fusayoshi_LO1309	SAMD00260764	Japan	landrace	26.3644	landrace_TEJ	Haplotype 3	-	-
Hiyamizu_LO1310	SAMD00260767	Japan	landrace	31.0393	landrace_TEJ	Haplotype 1	-	-
Hosokobore_LO1316	SAMD00260768	Japan	landrace	27.0684	landrace_TEJ	Haplotype 1	-	-
Kajikabo	SAMD00260769	Japan	landrace	22.7731	landrace_TEJ	Haplotype 1	-	-
Koshigaemochi	SAMD00260770	Japan	landrace	24.3484	landrace_TEJ	Haplotype 2	-	-
Minakuchi	SAMD00260771	Japan	landrace	26.593	landrace_TEJ	-	-	-
Nezumimai	SAMD00260772	Japan	landrace	25.3402	landrace_TEJ	Haplotype 2	-	-
Nigohan	SAMD00260773	Japan	landrace	26.4615	landrace_TEJ	Haplotype 1	-	-
Seridakobore_LO1318	SAMD00260775	Japan	landrace	23.4267	landrace_TEJ	Haplotype 1	-	-
Shibata	SAMD00260776	Japan	landrace	19.5377	landrace_TEJ	Haplotype 1	-	-
Shinshu	SAMD00260777	Japan	landrace	28.6159	landrace_TEJ	Haplotype 1	-	-
Tagokobore_LO1319	SAMD00260778	Japan	landrace	23.9027	landrace_TEJ	Haplotype 1	-	-
Tsubakuromochi	SAMD00260779	Japan	landrace	26.72	landrace_TEJ	Haplotype 2	-	-
Umesaburo	SAMD00260780	Japan	landrace	25.1477	landrace_TEJ	Haplotype 3	-	-
Yatsushiro	SAMD00260781	Japan	landrace	29.6415	landrace_TEJ	Haplotype 1	-	-
Kantosan akamai	SAMD00260782	Japan	landrace	23.4364	landrace_IND	-	-	-
Murasakinomai	SAMD00260783	Japan	landrace	24.1391	landrace_IND	-	-	-
RikutoAkamai d	SAMD00260784	Japan	landrace	28.6878	landrace_IND	-	-	-
Toboshi_248	SAMD00260785	Japan	landrace	27.9187	landrace_IND	-	-	-
Toboshi_249	SAMD00260786	Japan	landrace	31.0991	landrace_IND	-	-	-
Touboushi_250	SAMD00260787	Japan	landrace	23.0028	landrace_IND	-	-	-
Tohoku_akamai	SAMD00260788	Japan	landrace	21.6078	landrace_IND	-	-	-
Downloaded Sequence
Akamai_Nagasaki8)	SAMD00237892	Japan	landrace	26.4882	landrace_TEJ	Haplotype 1	-	-
Gohyakumangoku3)	SAMD00010635	Japan	landrace	37.1274	landrace_TEJ	Haplotype 1	-	-
Houmanshinden_Ine8)	SAMD00237906	Japan	landrace	35.3062	landrace_TEJ	Haplotype 2	-	-
Kameji3)	SAMD00010636	Japan	landrace	26.5628	landrace_TEJ	Haplotype 1	-	-
Mansaku2)	SAMN00027414	Japan	landrace	15.6631	landrace_TEJ	Haplotype 2	-	-
Omachi1)	SAMD00009825	Japan	landrace	48.5589	landrace_TEJ	Haplotype 1	-	-
Shinriki5)	SAMN03464929	Japan	landrace	17.557	landrace_TEJ	Haplotype 1	-	-
Genkitsukushi9)	SAMD00077985	Japan	modern	58.2948	modern_TEJ	-	-	-
Hinohikari9)	SAMD00077984	Japan	modern	53.0278	modern_TEJ	Haplotype 1	-	-
Hitomebore9)	SAMD00013510	Japan	modern	55.2704	modern_TEJ	Haplotype 1	-	-
Hoshinoyume9)	SAMD00077980	Japan	modern	55.2865	modern_TEJ	Haplotype 1	-	-
Koshihikari3)	SAMD00010632	Japan	modern	27.63	modern_TEJ	Haplotype 1	-	-
Nipponbare9)	SAMD00077987	Japan	modern	51.4076	modern_TEJ	Haplotype 1	-	-
Norin83)	SAMD00010634	Japan	modern	37.2998	modern_TEJ	Haplotype 1	-	-
Norin202)	SAMN00027399	Japan	modern	14.8839	modern_TEJ	Haplotype 1	-	-
Tenkomori	SAMD00077983	Japan	modern	54.5682	modern_TEJ	Haplotype 1	-	-
Tentakaku8)	SAMD00077982	Japan	modern	55.2501	modern_TEJ	Haplotype 1	-	-
Gaisen_Mochi8)	SAMD00237861	Japan	landrace	29.9984	landrace_TRJ	Haplotype 3	-	-
Hirayama8)	SAMD00237868	Japan	landrace	27.605	landrace_TRJ	Haplotype 3	-	-
Kahei8)	SAMD00080360	Japan	landrace	53.6237	landrace_TRJ	Haplotype 3	-	-
Moroberekan3)	SAMD00010631	Japan	landrace	38.7156	landrace_TRJ	Haplotype 3	-	-
Oiran8)	SAMD00237869	Japan	landrace	28.0609	landrace_TRJ	-	-	-
Okka_Modoshi8)	SAMD00237867	Japan	landrace	32.3903	landrace_TRJ	-	-	-
Senshou8)	SAMD00237863	Japan	landrace	27.0409	landrace_TRJ	Haplotype 3	-	-
Yamada_Bake8)	SAMD00237864	Japan	landrace	32.4332	landrace_TRJ	Haplotype 3	-	-
Akamai_Kouchi8)	SAMD00237875	Japan	landrace	28.6092	landrace_IND	-	-	-
Suweon2584)	SAMD00003728	Japan	modern	37.2441	modern_IND	-	-	-
Tachiaoba4)	SAMD00003726	Japan	modern	39.4543	modern_admix	-	-	-
Tachisugata4)	SAMD00003729	Japan	modern	34.0383	modern_admix	-	-	-
Takanari4)	SAMD00003725	Japan	modern	34.3349	modern_IND	-	-	-
LN_W117)	SAMN06481412	China	weed	17.7736	China_TEJ	-	-	-
LN_W127)	SAMN06481411	China	weed	17.1628	China_TEJ	-	-	-
LN_W147)	SAMN06481410	China	weed	18.6018	China_TEJ	Haplotype 2	-	-
LN_W157)	SAMN06481409	China	weed	15.4671	China_TEJ	Haplotype 2	-	-
LN_W167)	SAMN06481408	China	weed	15.7039	China_TEJ	-	-	-
LN_W177)	SAMN06481407	China	weed	15.2667	China_TEJ	-	-	-
LN_W187)	SAMN06481406	China	weed	13.6383	China_TEJ	-	-	-
LN_W197)	SAMN06481405	China	weed	15.9982	China_TEJ	Haplotype 2	-	-
LN_W437)	SAMN06481387	China	weed	14.8761	China_TEJ	Haplotype 2	-	-
LN_W497)	SAMN06481385	China	weed	14.158	China_TEJ	Haplotype 1	-	-
LN_W507)	SAMN06481384	China	weed	14.4945	China_TEJ	Haplotype 1	-	-
LN_W517)	SAMN06481383	China	weed	17.812	China_TEJ	Haplotype 1	-	-
LN_W587)	SAMN06481382	China	weed	14.2759	China_TEJ	Haplotype 2	-	-
LN_W617)	SAMN06481379	China	weed	16.3119	China_TEJ	Haplotype 2	-	-
LN_W627)	SAMN06481378	China	weed	16.4793	China_TEJ	Haplotype 2	-	-
LN_W647)	SAMN06481376	China	weed	15.384	China_TEJ	Haplotype 2	-	-
LN_W677)	SAMN06481374	China	weed	17.411	China_TEJ	Haplotype 1	-	-
LN_W687)	SAMN06481373	China	weed	20.8998	China_TEJ	-	-	-
LN_W717)	SAMN06481372	China	weed	14.7409	China_TEJ	Haplotype 2	-	-
LN_W727)	SAMN06481371	China	weed	14.5662	China_TEJ	Haplotype 2	-	-
LN_W737)	SAMN06481370	China	weed	14.2185	China_TEJ	Haplotype 1	-	-
LN_W747)	SAMN06481369	China	weed	15.1001	China_TEJ	Haplotype 1	-	-
LN_W757)	SAMN06481368	China	weed	16.1419	China_TEJ	Haplotype 2	-	-
LN_W797)	SAMN06481365	China	weed	12.5621	China_TEJ	Haplotype 1	-	-
LN_W847)	SAMN06481361	China	weed	11.8158	China_TEJ	Haplotype 1	-	-
LN_W867)	SAMN06481360	China	weed	13.7521	China_TEJ	Haplotype 1	-	-
LN_W887)	SAMN06481359	China	weed	13.929	China_TEJ	Haplotype 1	-	-
LN_W897)	SAMN06481358	China	weed	13.6125	China_TEJ	Haplotype 2	-	-
LN_W907)	SAMN06481357	China	weed	18.1525	China_TEJ	Haplotype 1	-	-
LN_W967)	SAMN06481356	China	weed	16.7149	China_TEJ	Haplotype 6	-	-
LN_W977)	SAMN06481355	China	weed	15.3938	China_IND	-	-	-
LN_W1027)	SAMN06481413	China	weed	16.3959	China_TEJ	Haplotype 1	-	-
NX_W147)	SAMN06481312	China	weed	31.5457	China_TEJ	Haplotype 5	-	-
NX_W167)	SAMN06481310	China	weed	15.2281	China_TEJ	Haplotype 2	-	-
NX_W197)	SAMN06481307	China	weed	14.2008	China_TEJ	Haplotype 2	-	-
NX_W207)	SAMN06481306	China	weed	13.1085	China_TEJ	Haplotype 3	-	-
NX_W307)	SAMN06481297	China	weed	13.6495	China_TEJ	-	-	-
NX_W317)	SAMN06481296	China	weed	13.7212	China_TEJ	Haplotype 1	-	-
NX_W327)	SAMN06481295	China	weed	12.8588	China_TEJ	Haplotype 1	-	-
GD_W17)	SAMN06481218	China	weed	16.6847	China_IND	-	-	-
GD_W47)	SAMN06481196	China	weed	15.3091	China_IND	-	-	-
GD_W107)	SAMN06481217	China	weed	15.3531	China_IND	-	-	-
GD_C17)	SAMN06481234	China	landrace	16.3218	China_IND	-	-	-
JS_W27)	SAMN06481264	China	weed	18.2677	China_TEJ	Haplotype 1	-	-
JS_W117)	SAMN06481271	China	weed	15.7341	China_IND	-	-	-
JS_W407)	SAMN06481251	China	weed	16.2659	China_IND	-	-	-
JS_C47)	SAMN06481278	China	landrace	17.865	China_TEJ	Haplotype 5	-	-
JS_C187)	SAMN06481287	China	landrace	16.9564	China_TEJ	Haplotype 5	-	-
1141-016)	SAMN06858876	USA	weed	16.0786	US_IND	-	-	-
1160-016)	SAMN06858878	USA	weed	15.7534	US_IND	-	-	-
1995-126)	SAMN06858928	USA	weed	16.2774	US_IND	-	-	-
1096-016)	SAMN06858774	USA	weed	15.1654	US_AUS	-	-	-
LA36)	SAMN06858925	USA	weed	20.5852	US_AUS	-	-	-
PrCoSrt16)	SAMN06858922	USA	weed	20.3897	US_AUS	-	-	-
PrCoTall16)	SAMN06858923	USA	weed	18.8181	US_AUS	-	-	-
StgS6)	SAMN06858924	USA	weed	18.2777	US_AUS	-	-	-
Downloaded Sequence for Kinship analysis
Sachikaze10)	SAMEA2569187	Japan	modern		High-Kinship_TEJ	-	-	-
Ailuyu10)	SAMEA2730306	Japan	modern	8.73687	High-Kinship_TEJ	-	-	-
Ssal Byeo10)	SAMEA2569363	South Korea	landrace	9.75376	High-Kinship_TEJ	-	-	-
Cheonjudo10)	SAMEA2568082	South Korea	landrace	7.59592	High-Kinship_TEJ	-	-	-
Ching-Hsi 1510)	SAMEA2569713	China	modern	7.07683	High-Kinship_TEJ	-	-	-
Carrico10)	SAMEA2568210	Portugal	modern	13.0395	High-Kinship_TEJ	-	-	-
Jijucas Claro10)	SAMEA2569954	Brazil	modern	17.6191	High-Kinship_TEJ	-	-	-
Rikuto Kemochi10)	SAMEA2568035	Japan	landrace	14.6743	High-Kinship_TRJ	-	-	-
Rikuto Norin Mochi 2010)	SAMEA2568098	Japan	modern	9.74729	High-Kinship_TRJ	-	-	-
Rikuto Tauki Mochi 2710)	SAMEA2568129	Japan	modern	8.8124	High-Kinship_TRJ	-	-	-
Urasan 111)	SAMN02375109	Japan	modern	14.4075	High-Kinship_TRJ	-	-	-
Published genome sequences were downloaded from 1) Arai-Kichise et al. 2011, 2) Xu et al. 2011, 3) Arai-Kichise et al. 2014, 4) Yonemaru et al. 2014, 5) Wei et al. 2016, 6) Li et al. 2017, 7) Qiu et al. 2017,
8) Tanaka et al. 2020, 9) Fujino et al. In press, 10) Wang et al. 2018, 11) Fawcett 2013.
