# Supplementary material for: Genomic divergence during feralization reveals both conserved and distinct mechanisms of parallel weediness evolution
Source: Commun Biol. 2021 Aug 10;4:952. doi: 10.1038/s42003-021-02484-5 (PMC8355325; doi:10.1038/s42003-021-02484-5)
Supplement: Supplementary file 5 — Supplementary Data 2 [file 42003_2021_2484_MOESM5_ESM.xlsx]

## Sheet: output_K.5_1
Supplementary Data 2. Ancestry proportions for weedy and cultivated rice strains.
Strain Name	K=5 Population membership assignments	FC116		KO1
JP_1176	1e-09	1e-09	1	1e-09	1e-09
JP_1159	1e-09	1e-09	1	1e-09	1e-09
JP_1167	1e-09	1e-09	1	1e-09	1e-09
JP_673	1e-09	1e-09	1	1e-09	1e-09
JP_1168	1e-09	1e-09	1	1e-09	1e-09
JP_558	1e-09	1e-09	1	1e-09	1e-09
JP_559	1e-09	1e-09	1	1e-09	1e-09
JP_1183	1e-09	1e-09	1	1e-09	1e-09
JP_1182	1e-09	1e-09	1	1e-09	1e-09
JP_1188	1e-09	1e-09	1	1e-09	1e-09
JP_1187	1e-09	1e-09	1	1e-09	1e-09
JP_AC90	1e-09	1e-09	1	1e-09	1e-09
JP_1177	1e-09	1e-09	1	1e-09	1e-09
JP_1062	1e-09	1e-09	1	1e-09	1e-09
JP_1180	1e-09	1e-09	1	1e-09	1e-09
JP_1184	1e-09	1e-09	1	1e-09	1e-09
JP_1092	1e-09	1e-09	1	1e-09	1e-09
JP_1185	1e-09	1e-09	1	1e-09	1e-09
JP_100	1e-09	1e-09	1	1e-09	1e-09
JP_547	1e-09	1e-09	1	1e-09	1e-09
JP_546	1e-09	1e-09	1	1e-09	1e-09
JP_546	1e-09	1e-09	1	1e-09	1e-09
JP_704	1e-09	1e-09	1	1e-09	1e-09
JP_1165	1e-09	1e-09	1	1e-09	1e-09
JP_1186	1e-09	1e-09	1	1e-09	1e-09
JP_AC112	0.507904	1e-09	0.492096	1e-09	1e-09
JP_1179	0.454831	1e-09	0.545169	1e-09	1e-09
JP_1178	0.556288	1e-09	0.443712	1e-09	1e-09
JP_1162	0.639972	1e-09	0.360028	1e-09	1e-09
JP_1181	0.441848	1e-09	0.558152	1e-09	1e-09
JP_750	0.504827	1e-09	0.495173	1e-09	1e-09
JP_962	0.50072	1e-09	0.49928	1e-09	1e-09
JP_1170	0.578413	1e-09	0.41152	0.0100669	1e-09
JP_635	0.601341	1e-09	0.398659	1e-09	1e-09
JP_595	0.556583	1e-09	0.443417	1e-09	1e-09
JP_1157	0.541931	1e-09	0.458069	1e-09	1e-09
JP_596	0.552651	1e-09	0.447349	1e-09	1e-09
JP_1166	0.581423	1e-09	0.410067	0.00851014	1e-09
JP_1158	0.544526	1e-09	0.455474	1e-09	1e-09
JP_1164	0.503637	1e-09	0.496363	1e-09	1e-09
JP_1171	0.209934	1e-09	0.0556781	0.734388	1e-09
JP_1173	1e-09	1e-09	1e-09	1	1e-09
JP_1121	0.300541	1e-09	1e-09	0.699459	1e-09
JP_554	0.145438	1e-09	1e-09	0.854562	1e-09
JP_557	0.232196	1e-09	7.22823e-07	0.767804	1e-09
JP_1174	0.0074941	1e-09	0.012212	0.980294	1e-09
JP_551	0.0196054	1e-09	1e-09	0.980395	1e-09
JP_1119	0.0907394	1e-09	0.117927	0.791333	1e-09
JP_1172	0.0191682	1e-09	0.039787	0.941045	1e-09
JP_543	0.533865	1e-09	1e-09	0.466135	1e-09
25	0.809156	1e-09	1e-09	1e-09	0.190844
Akaine1	0.937215	1e-09	0.0409169	1e-09	0.021868
Akamochi_Fukushima	0.974325	1e-09	0.025675	1e-09	1e-09
Akamochi_Mie	0.974252	1e-09	0.0257483	1e-09	1e-09
Akamochi_Z31	0.900734	1e-09	0.0992662	1e-09	1e-09
Akamoro	0.75761	1e-09	0.118369	1e-09	0.124021
Akaunchiku	0.721055	1e-09	0.0929773	1e-09	0.185967
Akawase	0.918077	1e-09	1e-09	1e-09	0.081923
Amenomiya	0.690259	1e-09	0.112825	1e-09	0.196916
Asahi	0.69277	1e-09	0.184728	1e-09	0.122501
Fusayoshi_LO1309	0.61335	1e-09	0.16726	1e-09	0.21939
Choboaikoku	1	1e-09	1e-09	1e-09	1e-09
Col_Fukui	0.987011	1e-09	0.0129894	1e-09	1e-09
Hiyamizu_LO1310	0.91018	1e-09	0.0515353	1e-09	0.038285
Hosokobore_LO1316	0.722061	1e-09	0.0263113	1e-09	0.251628
Kajikabo	1	1e-09	1e-09	1e-09	1e-09
Kantosan_akamai	0.0349999	0.965	1e-09	1e-09	1e-09
Koshigaemochi	1	1e-09	1e-09	1e-09	1e-09
Minakuchi	0.915745	1e-09	1e-09	1e-09	0.0842553
Murasakinomai	0.641903	0.0678005	0.0153323	0.219282	0.0556818
Nezumimai	0.946753	1e-09	0.0532474	1e-09	1e-09
Nigohan	0.917667	1e-09	1e-09	1e-09	0.0823334
Bankobore_LO1317	0.721558	1e-09	0.0261637	1e-09	0.252278
RikutoAkamai_d	1e-09	1	1e-09	1e-09	1e-09
Serida	0.0015627	1e-09	0.998437	1e-09	1e-09
Seridakobore_LO1318	0.726304	1e-09	0.0961995	1e-09	0.177497
Shibata	0.802335	1e-09	1e-09	1e-09	0.197665
Shinonoi	0.00954341	1e-09	0.990457	1e-09	1e-09
Shinshu	0.993061	1e-09	0.00693857	1e-09	1e-09
Tagokobore_LO1319	0.720437	1e-09	0.0290264	1e-09	0.250537
Toboshi_248	1e-09	1	1e-09	1e-09	1e-09
Toboshi_249	1e-09	1	1e-09	1e-09	1e-09
Tohoku_akamai	0.100443	0.892065	0.00749208	1e-09	1e-09
Touboushi_259	1e-09	1	1e-09	1e-09	1e-09
Tsubakuromochi	0.933397	1e-09	0.0512795	1e-09	0.0153237
Umesaburo	1	1e-09	1e-09	1e-09	1e-09
Yatsushiro	0.693103	1e-09	0.0926068	1e-09	0.214291
Yashiro	0.800689	1e-09	0.194178	1e-09	0.00513301
LN_W73	0.635135	0.0587586	1e-09	1e-09	0.306106
LN_W74	0.475856	1e-09	0.0530874	0.0180766	0.45298
LN_W79	0.542719	0.0543126	0.132029	0.0092534	0.261687
LN_W96	0.646747	0.185939	0.0647095	0.0120245	0.0905803
LN_W97	0.689986	0.0827809	0.151231	0.0760021	1e-09
NX_W14	0.45834	0.02757	0.228733	0.0714438	0.213913
NX_W30	0.557107	0.0525295	0.173687	0.0499157	0.166761
LN_W14	1e-09	1e-09	1e-09	1e-09	1
LN_W15	1e-09	1e-09	1e-09	1e-09	1
LN_W19	1e-09	1e-09	1e-09	1e-09	1
LN_W43	1e-09	1e-09	1e-09	1e-09	1
LN_W58	1e-09	1e-09	1e-09	1e-09	1
LN_W61	1e-09	1e-09	0.0666162	1e-09	0.933384
LN_W62	1e-09	1e-09	0.0742701	1e-09	0.92573
LN_W64	0.117986	1e-09	0.20649	1e-09	0.675524
LN_W71	1e-09	1e-09	1e-09	1e-09	1
LN_W72	1e-09	1e-09	1e-09	1e-09	1
LN_W75	1e-09	1e-09	1e-09	1e-09	1
LN_W89	1e-09	1e-09	1e-09	1e-09	1
LN_W11	1e-09	1e-09	1e-09	1e-09	1
LN_W12	1e-09	1e-09	1e-09	1e-09	1
LN_W16	1e-09	1e-09	1e-09	1e-09	1
LN_W17	1e-09	1e-09	1e-09	1e-09	1
LN_W18	1e-09	1e-09	1e-09	1e-09	1
NX_W16	1e-09	1e-09	1e-09	1e-09	1
NX_W19	1e-09	1e-09	1e-09	1e-09	1
LN_W50	0.597755	1e-09	1e-09	1e-09	0.402245
LN_W102	0.0916227	1e-09	0.154227	1e-09	0.754151
LN_W84	0.742048	1e-09	1e-09	1e-09	0.257952
LN_W68	0.531204	0.0725518	1e-09	1e-09	0.396244
NX_W31	0.573005	1e-09	1e-09	0.0888194	0.338176
NX_W20	0.782206	1e-09	1e-09	0.0180446	0.199749
LA3	1e-09	1	1e-09	1e-09	1e-09
PrCoSrt1	1e-09	0.947678	1e-09	0.0523222	1e-09
PrCoTall1	1e-09	0.948149	1e-09	0.0518507	1e-09
StgS	1e-09	1	1e-09	1e-09	1e-09
JS_C4	0.789798	0.00605091	0.184531	0.00878862	0.0108317
JS_C18	0.923848	0.0270421	0.0167373	0.0323726	1e-09
GD_W1	1e-09	1	1e-09	1e-09	1e-09
GD_C1	1e-09	1	1e-09	1e-09	1e-09
1995-12	1e-09	1	1e-09	1e-09	1e-09
JS_W40	1e-09	1	1e-09	1e-09	1e-09
1141-01	1e-09	1	1e-09	1e-09	1e-09
1160-01	1e-09	1	1e-09	1e-09	1e-09
JS_W11	1e-09	1	1e-09	1e-09	1e-09
GD_W10	1e-09	1	1e-09	1e-09	1e-09
GD_W4	1e-09	1	1e-09	1e-09	1e-09
1096-01	1e-09	0.943573	1e-09	0.0564267	1e-09
LN_W49	0.599123	1e-09	1e-09	1e-09	0.400877
LN_W51	0.592269	1e-09	1e-09	1e-09	0.407731
LN_W90	0.588969	1e-09	1e-09	1e-09	0.411031
NX_W32	0.367308	1e-09	1e-09	1e-09	0.632692
LN_W67	0.356096	1e-09	1e-09	1e-09	0.643904
LN_W88	0.361985	1e-09	1e-09	1e-09	0.638015
JS_W2	0.356081	1e-09	1e-09	1e-09	0.643919
LN_W86	0.798256	1e-09	1e-09	1e-09	0.201744
Shinriki	1	1e-09	1e-09	1e-09	1e-09
Norin20	1	1e-09	1e-09	1e-09	1e-09
Mansaku	0.970274	1e-09	0.0133119	1e-09	0.0164139
Gohyakumangoku	1	1e-09	1e-09	1e-09	1e-09
Norin8	1	1e-09	1e-09	1e-09	1e-09
Koshihikari2	1	1e-09	1e-09	1e-09	1e-09
Kameji	0.953707	1e-09	1e-09	1e-09	0.0462929
Hoshinoyume	1	1e-09	1e-09	1e-09	1e-09
Tenkomori	1	1e-09	1e-09	1e-09	1e-09
Genkitsukushi	1	1e-09	1e-09	1e-09	1e-09
Tentakaku	1	1e-09	1e-09	1e-09	1e-09
Hitomebore	1	1e-09	1e-09	1e-09	1e-09
Hinohikari	1	1e-09	1e-09	1e-09	1e-09
Nipponbare	1	1e-09	1e-09	1e-09	1e-09
Tachiaoba	0.945958	1e-09	0.0203414	0.0337005	1e-09
Suweon258	0.157023	0.842977	1e-09	1e-09	1e-09
Takanari	0.0887601	0.91124	1e-09	1e-09	1e-09
Tachisugata	0.432473	0.567527	1e-09	1e-09	1e-09
Gaisenmochi	1e-09	1e-09	1e-09	1	1e-09
Senshou	1e-09	1e-09	1e-09	1	1e-09
Yamadabake	1e-09	1e-09	1e-09	1	1e-09
Okkamodoshi	1e-09	1e-09	1e-09	1	1e-09
Hirayama	1e-09	1e-09	1e-09	1	1e-09
KaheiJW	1e-09	1e-09	1e-09	1	1e-09
Oiran	1e-09	1e-09	1e-09	1	1e-09
Akamai_Kouchi	1e-09	1	1e-09	1e-09	1e-09
Akamai_Nagasaki	0.990209	1e-09	1e-09	0.00979135	1e-09
Akamai_Tokushima	0.386648	0.316197	1e-09	0.148135	0.14902
Houmanshindenine	0.840333	1e-09	1e-09	1e-09	0.159667
Omachi	1	1e-09	1e-09	1e-09	1e-09
Moroberekan	1e-09	0.00577376	1e-09	0.843944	0.150282
Yamadanishiki	1	1e-09	1e-09	1e-09	1e-09
