# Supplementary material for: Genomic divergence during feralization reveals both conserved and distinct mechanisms of parallel weediness evolution
Source: Commun Biol. 2021 Aug 10;4:952. doi: 10.1038/s42003-021-02484-5 (PMC8355325; doi:10.1038/s42003-021-02484-5)
Supplement: Supplementary file 6 — Supplementary Data 3 [file 42003_2021_2484_MOESM6_ESM.xlsx]

## Sheet: Table_S1
Supplementary Data 3. Variations in candidate genes, FC116, KO1, KO2, GD1 and LOL1.
Strain Name	Group	FC116		KO1					KO2			GD1		LOL1
		c.487G>T		c.70G>A	c.1098G>C	c.1163T>A	c.1364C>T		c.467T>C	c.1367C>T		c.196_204dupCAGCAGCAG		c.607C>T
JP_1165	BH	ALT		ALT	ALT	ALT	ALT		ALT	ALT		ALT		REF
JP_673	BH	ALT		ALT	ALT	Het	ALT		ALT	ALT		ALT		REF
JP_704	BH	ALT		Het	Het	ALT	Het		ALT	ALT		ALT		REF
JP_1159	BH	ALT		ALT	ALT	ALT	ALT		ALT	ALT		ALT		REF
JP_1167	BH	ALT		ALT	ALT	Het	ALT		ALT	ALT		ALT		REF
JP_1168	BH	ALT		ALT	ALT	ALT	ALT		ALT	ALT		ALT		REF
JP_1169	BH	ALT		ALT	ALT	ALT	ALT		ALT	ALT		ALT		REF
JP_100	BH	ALT		ALT	ALT	Het	ALT		ALT	ALT		ALT		REF
JP_546	BH	ALT		ALT	Het	ALT	Het		Het	ALT		ALT		REF
JP_547	BH	Het		ALT	ALT	ALT	ALT		ALT	ALT		REF		REF
JP_558	BH	Het		ALT	Het	ALT	Het		ALT	ALT		ALT		REF
JP_559	BH	Het		ALT	ALT	ALT	ALT		ALT	ALT		ALT		REF
JP_1176	BH	ALT		ALT	ALT	ALT	ALT		ALT	Het		ALT		REF
JP_1177	BH	ALT		ALT	Het	Het	Het		ALT	ALT		ALT		REF
JP_1180	BH	ALT		ALT	ALT	ALT	ALT		ALT	ALT		ALT		REF
JP_AC90	BH	ALT		ALT	ALT	ALT	ALT		ALT	ALT		ALT		REF
JP_1062	BH	ALT		ALT	ALT	ALT	ALT		ALT	ALT		ALT		REF
JP_1182	BH	ALT		ALT	ALT	ALT	ALT		ALT	ALT		ALT		REF
JP_1183	BH	Het		ALT	ALT	ALT	Het		ALT	ALT		ALT		REF
JP_1092	BH	ALT		ALT	ALT	ALT	ALT		ALT	ALT		ALT		REF
JP_1184	BH	ALT		ALT	Het	Het	ALT		ALT	ALT		ALT		REF
JP_1185	BH	ALT		ALT	Het	ALT	Het		ALT	ALT		ALT		REF
JP_1186	BH	ALT		ALT	ALT	ALT	ALT		ALT	ALT		ALT		REF
JP_1187	BH	ALT		ALT	ALT	ALT	ALT		ALT	ALT		ALT		REF
JP_1188	BH	ALT		ALT	ALT	ALT	ALT		ALT	ALT		ALT		REF
JP_750	SH_TEJ	REF		REF	REF	REF	REF		REF	REF		ALT		REF
JP_962	SH_TEJ	REF		REF	REF	REF	REF		REF	REF		ALT		REF
JP_1179	SH_TEJ	REF		REF	REF	REF	REF		REF	REF		ALT		REF
JP_1181	SH_TEJ	REF		REF	REF	REF	REF		REF	REF		ALT		REF
JP_AC112	SH_TEJ	REF		REF	REF	REF	REF		REF	REF		ALT		REF
JP_1164	SH_TEJ	REF		REF	REF	REF	REF		REF	REF		ALT		REF
JP_595	SH_TEJ	REF		REF	REF	REF	REF		REF	REF		ALT		REF
JP_596	SH_TEJ	REF		REF	REF	REF	REF		REF	Het		ALT		REF
JP_635	SH_TEJ	REF		REF	REF	REF	REF		REF	Het		ALT		REF
JP_1157	SH_TEJ	REF		REF	REF	REF	REF		REF	REF		ALT		REF
JP_1158	SH_TEJ	REF		REF	REF	REF	REF		REF	Het		ALT		REF
JP_1166	SH_TEJ	REF		REF	REF	REF	REF		REF	REF		ALT		REF
JP_1170	SH_TEJ	REF		REF	REF	REF	REF		REF	REF		ALT		REF
JP_1162	SH_TEJ	REF		REF	REF	REF	REF		REF	REF		REF		REF
JP_1178	SH_TEJ	REF		REF	REF	REF	REF		REF	REF		ALT		REF
JP_543	SH_TRJ	REF		ALT	ALT	ALT	ALT		ALT	ALT		ALT		REF
JP_551	SH_TRJ	REF		Het	ALT	ALT	ALT		ALT	ALT		ALT		REF
JP_554	SH_TRJ	REF		ALT	ALT	ALT	ALT		ALT	ALT		REF		REF
JP_557	SH_TRJ	REF		ALT	ALT	ALT	ALT		ALT	ALT		REF		REF
JP_1119	SH_TRJ	Het		ALT	Het	Het	Het		ALT	ALT		ALT		REF
JP_1121	SH_TRJ	REF		ALT	ALT	Het	ALT		ALT	ALT		REF		REF
JP_1171	SH_TRJ	REF		ALT	ALT	ALT	ALT		Het	ALT		REF		REF
JP_1172	SH_TRJ	REF		ALT	ALT	Het	ALT		ALT	ALT		REF		REF
JP_1173	SH_TRJ	REF		ALT	ALT	ALT	ALT		ALT	Het		Het		REF
JP_1174	SH_TRJ	REF		ALT	ALT	ALT	ALT		ALT	ALT		REF		REF
Genkitsukushi	modern_TEJ	REF		ALT	ALT	ALT	ALT		ALT	ALT		REF		REF
Hinohikari	modern_TEJ	REF		ALT	ALT	ALT	ALT		ALT	ALT		REF		REF
Hitomebore	modern_TEJ	REF		ALT	ALT	ALT	ALT		ALT	Het		REF		REF
Hoshinoyume	modern_TEJ	REF		ALT	ALT	ALT	ALT		ALT	ALT		REF		REF
Koshihikari	modern_TEJ	REF		ALT	ALT	ALT	ALT		ALT	ALT		Empty		REF
Nipponbare	modern_TEJ	REF		REF	REF	REF	REF		REF	REF		REF		REF
Norin8	modern_TEJ	REF		ALT	ALT	ALT	ALT		ALT	ALT		REF		REF
Norin20	modern_TEJ	REF		Empty	ALT	ALT	ALT		ALT	ALT		REF		REF
Tenkomori	modern_TEJ	REF		ALT	ALT	ALT	ALT		ALT	ALT		REF		REF
Tentakaku	modern_TEJ	REF		REF	REF	REF	REF		REF	REF		REF		REF
25	landrace_TEJ	REF		REF	ALT	ALT	ALT		REF	Het		REF		REF
Akaine1	landrace_TEJ	REF		ALT	ALT	ALT	ALT		ALT	ALT		REF		ALT
Akamochi_Fukushima	landrace_TEJ	REF		ALT	ALT	ALT	ALT		ALT	ALT		REF		REF
Akamochi_Mie	landrace_TEJ	REF		ALT	REF	REF	REF		ALT	ALT		REF		REF
Akamochi_Z31	landrace_TEJ	REF		ALT	ALT	ALT	ALT		ALT	ALT		REF		REF
Akamoro	landrace_TEJ	REF		ALT	ALT	ALT	ALT		ALT	ALT		REF		REF
Akaunchiku	landrace_TEJ	REF		ALT	ALT	ALT	ALT		ALT	ALT		REF		REF
Akawase	landrace_TEJ	REF		ALT	ALT	ALT	ALT		ALT	ALT		REF		REF
Bankobore_LO1317	landrace_TEJ	REF		ALT	ALT	ALT	ALT		ALT	ALT		REF		REF
Choboaikoku	landrace_TEJ	REF		ALT	ALT	ALT	ALT		ALT	ALT		REF		ALT
Col_Fukui	landrace_TEJ	REF		REF	REF	REF	REF		REF	REF		REF		REF
Fusayoshi_LO1309	landrace_TEJ	REF		ALT	ALT	ALT	ALT		Het	ALT		REF		ALT
Hiyamizu_LO1310	landrace_TEJ	REF		REF	REF	REF	REF		REF	REF		REF		REF
Hosokobore_LO1316	landrace_TEJ	REF		ALT	ALT	ALT	ALT		ALT	ALT		REF		REF
Kajikabo	landrace_TEJ	REF		ALT	ALT	ALT	ALT		ALT	ALT		REF		REF
Koshigaemochi	landrace_TEJ	REF		ALT	ALT	ALT	ALT		ALT	ALT		REF		REF
Minakuchi	landrace_TEJ	REF		ALT	REF	REF	REF		ALT	ALT		REF		REF
Nezumimai	landrace_TEJ	REF		ALT	REF	REF	REF		ALT	ALT		REF		ALT
Nigohan	landrace_TEJ	REF		ALT	ALT	ALT	ALT		ALT	ALT		REF		REF
Seridakobore_LO1318	landrace_TEJ	REF		ALT	Het	ALT	Het		ALT	ALT		REF		REF
Shibata	landrace_TEJ	REF		REF	REF	REF	REF		REF	REF		REF		REF
Shinshu	landrace_TEJ	REF		Het	Het	Het	Het		Het	Het		REF		REF
Tagokobore_LO1319	landrace_TEJ	REF		ALT	ALT	ALT	ALT		ALT	ALT		REF		REF
Tsubakuromochi	landrace_TEJ	REF		ALT	ALT	ALT	ALT		ALT	ALT		REF		REF
Umesaburo	landrace_TEJ	REF		REF	REF	REF	REF		REF	REF		REF		REF
Yatsushiro	landrace_TEJ	REF		ALT	ALT	ALT	ALT		ALT	ALT		REF		REF
Akamai_Nagasaki	landrace_TEJ	REF		ALT	ALT	ALT	Het		ALT	ALT		REF		REF
Gohyakumangoku	landrace_TEJ	REF		REF	REF	REF	REF		REF	REF		REF		ALT
Houmanshinden_Ine	landrace_TEJ	REF		ALT	ALT	ALT	ALT		ALT	ALT		REF		ALT
Kameji	landrace_TEJ	REF		ALT	Het	Het	Het		ALT	Het		Empty		REF
Mansaku	landrace_TEJ	REF		Empty	ALT	ALT	ALT		ALT	ALT		Empty		REF
Omachi	landrace_TEJ	REF		REF	REF	REF	REF		REF	REF		Empty		ALT
Shinriki	landrace_TEJ	REF		REF	REF	REF	REF		REF	REF		Empty		REF
Gaisen_Mochi	landrace_TRJ	REF		ALT	ALT	ALT	ALT		ALT	ALT		ALT		REF
Hirayama	landrace_TRJ	REF		ALT	ALT	ALT	ALT		ALT	ALT		ALT		REF
Kahei	landrace_TRJ	REF		ALT	ALT	ALT	ALT		ALT	ALT		ALT		REF
Moroberekan	landrace_TRJ	REF		Empty	REF	ALT	REF		ALT	Het		ALT		ALT
Oiran	landrace_TRJ	REF		REF	Empty	ALT	Empty		ALT	Het		REF		ALT
Okka_Modoshi	landrace_TRJ	REF		ALT	ALT	ALT	ALT		ALT	ALT		ALT		ALT
Senshou	landrace_TRJ	REF		ALT	ALT	ALT	ALT		ALT	ALT		ALT		REF
Yamada_Bake	landrace_TRJ	REF		ALT	ALT	ALT	ALT		ALT	ALT		REF		ALT
